# Supplementary material for: ﻿Description of the first stygobiotic species of the atyid shrimp genus Sinodina (Decapoda, Caridea, Atyidae) from Yunnan Province, China
Source: Zookeys. 2023 Dec 12;1186:123–37. doi: 10.3897/zookeys.1186.112657 (PMC10836366; doi:10.3897/zookeys.1186.112657)
Supplement: XML Treatment for Sinodina ashima [file zookeys.1186.112657-treatment1.xml]

<!DOCTYPE tp:taxon-treatment
  PUBLIC "-//TaxonX//DTD Taxonomic Treatment Publishing DTD v0 20100105//EN" "tax-treatment-NSO.dtd">
<tp:taxon-treatment xmlns:tp="http://www.plazi.org/taxpub"><tp:treatment-meta><kwd-group><label>Taxon classification</label><kwd>
                <named-content content-type="kingdom">Animalia</named-content>
              </kwd><kwd>
                <named-content content-type="order">Decapoda</named-content>
              </kwd><kwd>
                <named-content content-type="family">Atyidae</named-content>
              </kwd></kwd-group><mixed-citation publication-type="journal"><person-group><name><surname>Jiang</surname><given-names>Xuankong</given-names></name><name><surname>Zhou</surname><given-names>Jiajun</given-names></name><name><surname>Wang</surname><given-names>Jianguo</given-names></name><name><surname>Chen</surname><given-names>Wenlong</given-names></name><name><surname>Chen</surname><given-names>Huiming</given-names></name></person-group><article-title>﻿Description of the first stygobiotic species of the atyid shrimp genus <italic><tp:taxon-name><tp:taxon-name-part taxon-name-part-type="genus" reg="Sinodina">Sinodina</tp:taxon-name-part></tp:taxon-name></italic> (<tp:taxon-name><tp:taxon-name-part taxon-name-part-type="order">Decapoda</tp:taxon-name-part></tp:taxon-name>, <tp:taxon-name><tp:taxon-name-part taxon-name-part-type="infraorder">Caridea</tp:taxon-name-part></tp:taxon-name>, <tp:taxon-name><tp:taxon-name-part taxon-name-part-type="family">Atyidae</tp:taxon-name-part></tp:taxon-name>) from Yunnan Province, China</article-title><source>Zookeys</source><day>12</day><month>12</month><year>2023</year><volume>1186</volume><fpage>123</fpage><lpage>137</lpage><pub-id pub-id-type="doi">10.3897/zookeys.1186.112657</pub-id></mixed-citation></tp:treatment-meta><tp:nomenclature><label>﻿</label><tp:taxon-name>
              <object-id xmlns:xlink="http://www.w3.org/1999/xlink" content-type="arpha" xlink:type="simple">DD90F4FB-F4A0-51F4-ABCA-6C41FE1F3718</object-id>
              <tp:taxon-name-part taxon-name-part-type="genus" reg="Sinodina">Sinodina</tp:taxon-name-part>
              <tp:taxon-name-part taxon-name-part-type="species" reg="ashima">ashima</tp:taxon-name-part>
              <object-id xmlns:xlink="http://www.w3.org/1999/xlink" content-type="zoobank" xlink:type="simple">https://zoobank.org/B4D759DE-18AD-4F4E-A47D-16DE20D99B13</object-id>
            </tp:taxon-name><tp:taxon-status xmlns:xlink="http://www.w3.org/1999/xlink" xlink:type="simple">sp. nov.</tp:taxon-status><xref ref-type="fig" rid="F1">Figs 1</xref><xref ref-type="fig" rid="F2">, 2</xref><xref ref-type="fig" rid="F3">, 3</xref><xref ref-type="fig" rid="F4">, 4</xref><xref ref-type="fig" rid="F5">, 5</xref></tp:nomenclature><tp:treatment-sec sec-type="type material" id="SECID0ETDAG"><title>Type material.</title><p><bold><italic>Holotype</italic></bold>: male (<abbrev xmlns:xlink="http://www.w3.org/1999/xlink" xlink:title="rostral length, measured from the rostral tip to the postorbital margin" id="ABBRID0E5DAG" xlink:type="simple">rl</abbrev> 5.1 mm, <abbrev xmlns:xlink="http://www.w3.org/1999/xlink" xlink:title="carapace length, measured from the postorbital margin to the posterior margin of the carapace" id="ABBRID0ECEAG" xlink:type="simple">cl</abbrev> 5.8 mm, <abbrev xmlns:xlink="http://www.w3.org/1999/xlink" xlink:title="total length, measured from the rostral tip to the posterior margin of the telson" id="ABBRID0EGEAG" xlink:type="simple">tl</abbrev> 26.7 mm), China, Yunnan Province, Kunming City, Shilin County, Xiangshuiqing Cave, <named-content xmlns:xlink="http://www.w3.org/1999/xlink" content-type="dwc:verbatimCoordinates" xlink:type="simple"><named-content content-type="geo-json" specific-use="{&#34;type&#34;:&#34;Point&#34;,&#34;coordinates&#34;:[103.331911,24.757647]}" id="NCID0ENEAG" xlink:type="simple">24°45′27.53″N, 103°19′54.88″E</named-content></named-content>, <abbrev xmlns:xlink="http://www.w3.org/1999/xlink" xlink:title="altitude" id="ABBRID0ESEAG" xlink:type="simple">alt</abbrev>. 1790 m, 4. VI. 2023, Jiang X.K. leg. <bold><italic>Paratypes</italic>.</bold> 2 males (<abbrev xmlns:xlink="http://www.w3.org/1999/xlink" xlink:title="rostral length, measured from the rostral tip to the postorbital margin" id="ABBRID0E1EAG" xlink:type="simple">rl</abbrev> 5.0–5.9 mm, <abbrev xmlns:xlink="http://www.w3.org/1999/xlink" xlink:title="carapace length, measured from the postorbital margin to the posterior margin of the carapace" id="ABBRID0E5EAG" xlink:type="simple">cl</abbrev> 6.0–6.6 mm, <abbrev xmlns:xlink="http://www.w3.org/1999/xlink" xlink:title="total length, measured from the rostral tip to the posterior margin of the telson" id="ABBRID0ECFAG" xlink:type="simple">tl</abbrev> 27.5–29.5 mm) and 8 females (<abbrev xmlns:xlink="http://www.w3.org/1999/xlink" xlink:title="rostral length, measured from the rostral tip to the postorbital margin" id="ABBRID0EGFAG" xlink:type="simple">rl</abbrev> 4.6–6.5 mm, <abbrev xmlns:xlink="http://www.w3.org/1999/xlink" xlink:title="carapace length, measured from the postorbital margin to the posterior margin of the carapace" id="ABBRID0EKFAG" xlink:type="simple">cl</abbrev> 5.4–6.6 mm, <abbrev xmlns:xlink="http://www.w3.org/1999/xlink" xlink:title="total length, measured from the rostral tip to the posterior margin of the telson" id="ABBRID0EOFAG" xlink:type="simple">tl</abbrev> 23.5–28.7 mm), collected with holotype; 3 females (<abbrev xmlns:xlink="http://www.w3.org/1999/xlink" xlink:title="rostral length, measured from the rostral tip to the postorbital margin" id="ABBRID0ESFAG" xlink:type="simple">rl</abbrev> 5.7–9.0 mm, <abbrev xmlns:xlink="http://www.w3.org/1999/xlink" xlink:title="carapace length, measured from the postorbital margin to the posterior margin of the carapace" id="ABBRID0EWFAG" xlink:type="simple">cl</abbrev> 6.7–8.2 mm, <abbrev xmlns:xlink="http://www.w3.org/1999/xlink" xlink:title="total length, measured from the rostral tip to the posterior margin of the telson" id="ABBRID0E1FAG" xlink:type="simple">tl</abbrev> 28.9–40.0 mm), same locality, III. 2023, Zhou J.J. leg.</p></tp:treatment-sec><tp:treatment-sec sec-type="diagnosis" id="SECID0E5FAG"><title>Diagnosis.</title><p>Body color and eyes strongly degenerated. Rostrum extremely elongated and upturned, obviously beyond end of scaphocerite, rostral formula: 7–11 + 14–15/8–14. Male propodus of third and fourth pereiopod normal without dilation. Dactylus of third pereiopod with 4–6 spinules. Telson with 6–7 pairs of dorsal spines.</p></tp:treatment-sec><tp:treatment-sec sec-type="description" id="SECID0EDGAG"><title>Description.</title><p><bold><italic>Body slender</italic></bold> (Fig. <xref ref-type="fig" rid="F1">1</xref>). Rostrum long, slightly to strongly upturned (Fig. <xref ref-type="fig" rid="F2">2</xref>), reaching obviously beyond end of scaphocerite, 0.85–1.1 times of <abbrev xmlns:xlink="http://www.w3.org/1999/xlink" xlink:title="carapace length, measured from the postorbital margin to the posterior margin of the carapace" id="ABBRID0EWGAG" xlink:type="simple">cl</abbrev>, armed dorsally with 22–26 (holotype 23) teeth, including 7–11 (holotype 8) situated posterior to orbital margin, ventrally with 8–14 (holotype 11) teeth, rostral formula: 7–11 + 14–15/8–14 (Figs <xref ref-type="fig" rid="F1">1</xref>–<xref ref-type="fig" rid="F3">3A</xref>).</p><fig id="F1" position="float" orientation="portrait"><object-id xmlns:xlink="http://www.w3.org/1999/xlink" content-type="doi" xlink:type="simple">10.3897/zookeys.1186.112657.figure1</object-id><object-id xmlns:xlink="http://www.w3.org/1999/xlink" content-type="arpha" xlink:type="simple">26CE7715-890A-50C2-A56A-341E40EDA3F8</object-id><label>Figure 1.</label><caption><p>Live specimens of <italic><tp:taxon-name><tp:taxon-name-part taxon-name-part-type="genus" reg="Sinodina">Sinodina</tp:taxon-name-part><tp:taxon-name-part taxon-name-part-type="species" reg="ashima">ashima</tp:taxon-name-part></tp:taxon-name></italic> sp. nov.</p></caption><graphic xmlns:xlink="http://www.w3.org/1999/xlink" xlink:href="zookeys-1186-123_article-112657__-g001.jpg" position="float" orientation="portrait" xlink:type="simple" id="oo_951362.jpg"><uri content-type="original_file" xlink:type="simple">https://binary.pensoft.net/fig/951362</uri></graphic></fig><fig id="F2" position="float" orientation="portrait"><object-id xmlns:xlink="http://www.w3.org/1999/xlink" content-type="doi" xlink:type="simple">10.3897/zookeys.1186.112657.figure2</object-id><object-id xmlns:xlink="http://www.w3.org/1999/xlink" content-type="arpha" xlink:type="simple">CA56BCBC-B1F8-5034-B9ED-962A2725FFA5</object-id><label>Figure 2.</label><caption><p>Cephalothorax of <italic><tp:taxon-name><tp:taxon-name-part taxon-name-part-type="genus" reg="Sinodina">Sinodina</tp:taxon-name-part><tp:taxon-name-part taxon-name-part-type="species" reg="ashima">ashima</tp:taxon-name-part></tp:taxon-name></italic> sp. nov., lateral view, showing the variation of the rostrum <bold>A</bold> female paratype, <abbrev xmlns:xlink="http://www.w3.org/1999/xlink" xlink:title="total length, measured from the rostral tip to the posterior margin of the telson" id="ABBRID0EPIAG" xlink:type="simple">tl</abbrev> 23.5 mm <bold>B</bold> holotype <bold>C</bold> male paratype, <abbrev xmlns:xlink="http://www.w3.org/1999/xlink" xlink:title="total length, measured from the rostral tip to the posterior margin of the telson" id="ABBRID0EXIAG" xlink:type="simple">tl</abbrev> 27.5 mm <bold>D</bold> female paratype, <abbrev xmlns:xlink="http://www.w3.org/1999/xlink" xlink:title="total length, measured from the rostral tip to the posterior margin of the telson" id="ABBRID0E4IAG" xlink:type="simple">tl</abbrev> 40 mm. Scale bars: 2.5 mm.</p></caption><graphic xmlns:xlink="http://www.w3.org/1999/xlink" xlink:href="zookeys-1186-123_article-112657__-g002.jpg" position="float" orientation="portrait" xlink:type="simple" id="oo_951363.jpg"><uri content-type="original_file" xlink:type="simple">https://binary.pensoft.net/fig/951363</uri></graphic></fig><fig id="F3" position="float" orientation="portrait"><object-id xmlns:xlink="http://www.w3.org/1999/xlink" content-type="doi" xlink:type="simple">10.3897/zookeys.1186.112657.figure3</object-id><object-id xmlns:xlink="http://www.w3.org/1999/xlink" content-type="arpha" xlink:type="simple">915C5C28-9683-5485-8EE5-1B6C0591451D</object-id><label>Figure 3.</label><caption><p>Holotype of <italic><tp:taxon-name><tp:taxon-name-part taxon-name-part-type="genus" reg="Sinodina">Sinodina</tp:taxon-name-part><tp:taxon-name-part taxon-name-part-type="species" reg="ashima">ashima</tp:taxon-name-part></tp:taxon-name></italic> sp. nov. <bold>A</bold> cephalothorax and cephalic appendages, lateral view <bold>B</bold> mandible <bold>C</bold> antennule <bold>D</bold> antenna <bold>E</bold> maxillula <bold>F</bold> maxilla <bold>G</bold> first maxilliped <bold>H</bold> second maxilliped. Scale bars: 2.5 mm (<bold>A</bold>); 0.25 mm (<bold>B, E</bold>); 0.75 mm (<bold>C, D</bold>); 0.5 mm (<bold>F–H</bold>).</p></caption><graphic xmlns:xlink="http://www.w3.org/1999/xlink" xlink:href="zookeys-1186-123_article-112657__-g003.jpg" position="float" orientation="portrait" xlink:type="simple" id="oo_951364.jpg"><uri content-type="original_file" xlink:type="simple">https://binary.pensoft.net/fig/951364</uri></graphic></fig><p><bold><italic>Eyes</italic></bold> small, highly reduced, without ocular peduncle, only centre of cornea slightly pigmented (Figs <xref ref-type="fig" rid="F1">1</xref>–<xref ref-type="fig" rid="F3">3A</xref>).</p><p><bold><italic>Carapace</italic></bold> smooth, glabrous, antennal spine acute, pterygostomian margin subrectangular, pterygostomian spine absent (Figs <xref ref-type="fig" rid="F1">1</xref>–<xref ref-type="fig" rid="F3">3A</xref>).</p><p><bold><italic>Antennule</italic></bold> (Fig. <xref ref-type="fig" rid="F3">3C</xref>) peduncle three-segmented, c. 0.6 times as long as carapace. Basal segment about 1.5 times as long as second and 2.0 times as long as third. All segments with submarginal setae. Stylocerite almost reaching end of basal segment. Anterolateral angle reaching one third of 2<sup>nd</sup> segment. Flagella long and simple.</p><p><bold><italic>Antennal</italic></bold> (Fig. <xref ref-type="fig" rid="F3">3D</xref>) peduncle about 0.4 length of scaphocerite. Scaphocerite about 3.0 times as long as wide, outer margin straight, asetose, ending in a strong sub-apical spine, inner and anterior margins with long plumose setae.</p><p><bold><italic>Mandible</italic></bold> incisor process with six irregular and blunt teeth. Molar process truncated (Fig. <xref ref-type="fig" rid="F3">3B</xref>).</p><p><bold><italic>Maxillula</italic></bold> (Fig. <xref ref-type="fig" rid="F3">3E</xref>) lower lacinia broadly rounded, with several rows of plumose setae. Upper lacinia elongate, with numerous small teeth and short setae on inner margin. Palp digitiform, slightly expanded distally, with few long setae.</p><p><bold><italic>Maxilla</italic></bold> (Fig. <xref ref-type="fig" rid="F3">3F</xref>) with palp slender and slightly curved. Upper endites subdivided. Scaphognathite tapering posteriorly with some long, curved setae.</p><p><bold><italic>First maxilliped</italic></bold> (Fig. <xref ref-type="fig" rid="F3">3G</xref>) epipod small. Palp rounded, with several terminal plumose setae. Exopod flagellum distinct, well developed and with plumose marginal setae. Caridean lobe narrow, with dense plumose marginal setae.</p><p><bold><italic>Second maxilliped</italic></bold> (Fig. <xref ref-type="fig" rid="F3">3H</xref>) slender. Ultimate and penultimate segments of endopod fused. Inner margin of ultimate, penultimate and basal segments with long straight setae. Exopod long and slender, with several plumose setae distally. Podobranch simple.</p><p><bold><italic>Third maxilliped</italic></bold> (Fig. <xref ref-type="fig" rid="F4">4A</xref>) endopod three-segmented, basal segment about 7 times as long as broad, second segment about 10 times as long as broad and 0.95 times as long as basal segment, distal segment as long as second segment, ending in small claw-like apical spine surrounded by simple setae, preceded by 7 spines along distal third of posterior margin, a clump of long and simple setae proximally. Exopod reaching beyond end of basal segment of endopod, with long plumose setae distally.</p><fig id="F4" position="float" orientation="portrait"><object-id xmlns:xlink="http://www.w3.org/1999/xlink" content-type="doi" xlink:type="simple">10.3897/zookeys.1186.112657.figure4</object-id><object-id xmlns:xlink="http://www.w3.org/1999/xlink" content-type="arpha" xlink:type="simple">B4AFD4E4-C6F2-54B6-B1DC-274D16652907</object-id><label>Figure 4.</label><caption><p>Holotype of <italic><tp:taxon-name><tp:taxon-name-part taxon-name-part-type="genus" reg="Sinodina">Sinodina</tp:taxon-name-part><tp:taxon-name-part taxon-name-part-type="species" reg="ashima">ashima</tp:taxon-name-part></tp:taxon-name></italic> sp. nov. <bold>A</bold> third maxilliped <bold>B</bold> first pereiopod <bold>C</bold> second pereiopod <bold>D</bold> third pereiopod <bold>E</bold> fifth pereiopod <bold>F</bold> first pleopod <bold>G</bold> appendix masculina and appendix interna of second pleopod <bold>H</bold> telson. Scale bars: 0.75 mm (<bold>A, C, F</bold>); 0.5 mm (<bold>B, H</bold>); 1 mm (<bold>D, E</bold>); 0.25 mm (<bold>G</bold>).</p></caption><graphic xmlns:xlink="http://www.w3.org/1999/xlink" xlink:href="zookeys-1186-123_article-112657__-g004.jpg" position="float" orientation="portrait" xlink:type="simple" id="oo_951365.jpg"><uri content-type="original_file" xlink:type="simple">https://binary.pensoft.net/fig/951365</uri></graphic></fig><p><bold><italic>First pereiopod</italic></bold> (Fig. <xref ref-type="fig" rid="F4">4B</xref>) stout, chela about 1.8 times as long as wide, 0.9 times length of carpus, movable finger about 2.8 times as long as wide, and 1.2 times length of palm, fingertips rounded, with numerous long setae. Carpus excavated anterodorsally, 2.3 times as long as wide and as long as merus. Merus slightly narrower than carpus. Ischium about 0.5 length of merus and about 2 times as long as basis.</p><p><bold><italic>Second pereiopod</italic></bold> (Fig. <xref ref-type="fig" rid="F4">4C</xref>) slender and longer than first pereiopod. Chela 2.2 times as long as wide, 0.72 times length of carpus. Movable finger 3.5 times as long as wide and 1.5 times as long as palm, setal brushes well developed. Carpus 5.2 times as long as wide, distal part normal, about 0.7 times length of merus.</p><p><bold><italic>Third pereiopod</italic></bold> (Fig. <xref ref-type="fig" rid="F4">4D</xref>) slender. Dactylus 2.8 times as long as wide (Fig. <xref ref-type="fig" rid="F5">5A</xref>) (female 2.4, Fig. <xref ref-type="fig" rid="F5">5B</xref>), ending in prominent claw-like spine surrounded by simple setae and 4–6 spines. Propodus 5.5 times as long as dactylus, bearing about 20 thin spinules evenly and loosely distributed on ventral margin, 13.5 times as long as wide. Carpus 0.71 times length of propodus. Merus 1.8 times length of carpus, with about 3–4 strong spines on the posterior margin. Ischium with a spine on the posterior margin.</p><fig id="F5" position="float" orientation="portrait"><object-id xmlns:xlink="http://www.w3.org/1999/xlink" content-type="doi" xlink:type="simple">10.3897/zookeys.1186.112657.figure5</object-id><object-id xmlns:xlink="http://www.w3.org/1999/xlink" content-type="arpha" xlink:type="simple">B8B99F2A-A491-5407-8E48-B314A78DD4AE</object-id><label>Figure 5.</label><caption><p>Dactylus of third pereiopod <bold>A</bold> holotype <bold>B</bold> female paratype. Scale bars: 0.25 mm.</p></caption><graphic xmlns:xlink="http://www.w3.org/1999/xlink" xlink:href="zookeys-1186-123_article-112657__-g005.jpg" position="float" orientation="portrait" xlink:type="simple" id="oo_951366.jpg"><uri content-type="original_file" xlink:type="simple">https://binary.pensoft.net/fig/951366</uri></graphic></fig><p><bold><italic>Fifth pereiopod</italic></bold> (Fig. <xref ref-type="fig" rid="F4">4E</xref>) dactylus 3.6 times as long as wide, ending in prominent claw-like spine surrounded by simple setae, inner margin with about 30 and comb-like spines. Propodus 5.7 times length of dactylus, bearing about 15 spinules in two rows on ventral margin, 19.4 times as long as wide. Carpus 0.51 times length of propodus. Merus 1.5 times length of carpus, with about 3 strong spines on the posterior margin. Ischium about 0.3 times length of merus and 2.1 times length of basis.</p><p><bold><italic>First pleopod</italic></bold> (Fig. <xref ref-type="fig" rid="F4">4F</xref>) endopod tongue-like, about 2.0 times as long as wide, 0.4 times length of exopod, both inner and outer margin with spine setae, appendix interna well developed, arising from distal 1/5 of endopod, overreaching end of endopod, with cincinuli distally. Exopod 5.3 times as long as wide.</p><p><bold><italic>Second pleopod</italic></bold> endopod slender. Appendix masculina (Fig. <xref ref-type="fig" rid="F4">4G</xref>) strong, about 3/5 length of endopod, bearing about 25 long, spine-like setae distally as well as on distal part of inner margin. Appendix interna of endopod reaching 1/2 of appendix masculina, with cincinuli distally (Fig. <xref ref-type="fig" rid="F4">4G</xref>).</p><p><bold><italic>Telson</italic></bold> (Fig. <xref ref-type="fig" rid="F4">4H</xref>) about 0.5 times the postorbital carapace length and as long as sixth abdominal somite, tapering posteriorly and ending in a small median projection, dorsal surface with about 6–7 pairs of submarginal spines. Posterior margin with a pair of outermost spines and 5 pairs of intermediate spines that are slightly shorter than the lateral pair. Exopod of uropod longer and wider than endopod, both with plumose marginal setae. Diaeresis bearing 8–11 (holotype 11) spines.</p><p><bold><italic>Eggs</italic></bold> 0.85–0.91 × 1.20–1.27 in diameter.</p><p><bold><italic>Color</italic></bold> strongly degenerated, translucent to flavescent (Fig. <xref ref-type="fig" rid="F1">1</xref>).</p></tp:treatment-sec><tp:treatment-sec sec-type="etymology" id="SECID0E1TAG"><title>Etymology.</title><p>The specific name is in honor of Ashima, who is a famous female character of the local legend spreading among the Yi nationality and is a symbol of love and bravery.</p></tp:treatment-sec><tp:treatment-sec sec-type="distribution" id="SECID0E6TAG"><title>Distribution.</title><p>Yunnan Province (Xiangshuiqing Cave), China.</p></tp:treatment-sec><tp:treatment-sec sec-type="habitat" id="SECID0EEUAG"><title>Habitat.</title><p>Subterranean river in a karst cave.</p></tp:treatment-sec></tp:taxon-treatment>
